# Supplementary material for: Comparison of the performance of four clinical prediction rules for mortality in patients with COVID-19
Source: PLoS One. 2026 May 14;21(5):e0348683. doi: 10.1371/journal.pone.0348683 (PMC13175323; doi:10.1371/journal.pone.0348683)
Supplement: S2 File — This file contains the Stata code used to calculate the four mortality prediction scores, assess discrimination (AUROC comparison), and estimate calibration metrics (Hosmer-Lemeshow test, calibration intercept α, and calibration slope β) in the complete case cohort. (DO) [file pone.0348683.s004.do]

**IMPORT DATABASE**
use "G:\Mi unidad\Investigaciones\Manuscritos\Descriptivos\PAMS\S1. Data Set used to replicate study findings.dta"


***EVALUATING EACH SCORE***

***qCSI Score***

***ROC Curve**
roctab mortality_status score_qCSI, binomial detail
roctab mortality_status score_qCSI, binomial detail graph

** Youden's Index
cutpt mortality_status score_qCSI, youden
roctab mortality_status score_qCSI, d


**Categorized qCSI Score (Proposed Cut-off Point)
generate score_qCSI_dic_prop = score_qCSI
replace score_qCSI_dic_prop = 0 if score_qCSI < 10 & score_qCSI != .
replace score_qCSI_dic_prop = 1 if score_qCSI >= 10 & score_qCSI != .
label variable score_qCSI_dic_prop "qCSI categorized (Proposed cut-off >=10)"
order score_qCSI_dic_prop, after(score_qCSI)

tab score_qCSI_dic_prop mortality_status, row col

**Table summary
*           Dead       Alive		Total
*	>=10 	 49	        26			75
*	 <10	 825       944			1769
*	     	 874       970

** Sensitivity:          49/874 = 5.6064073 (0.0417608 - 0.0734454)
display 49/874*100
cii proportions 874 49

** Specificity:         944/970= 97.319588 (0.9609712 - 0.9824176)
display 944/970*100
cii proportions 970 944

** PPV (Positive Predictive Value):  49/75 = 65.333333 (0.534579 - 0.7595684)
display 49/75*100
cii proportions 75 49

** NPV (Negative Predictive Value):  944/1769 = 53.363482 (0.5100655 - 0.5570924)
display 944/1769*100
cii proportions 1769 944

** LLR +: S/(1-E): 0.056064073/(1-0.97319588) = 2.0916215 (1.312 - 3.335)
display 0.056064073/(1-0.97319588)

** LLR -: (1 - S)/E: (1-0.056064073)/0.97319588 = 0.96993416 (0.951 - 0.989)
display (1-0.056064073)/0.97319588


**Categorized qCSI Score (Best Cut-off Point)
generate score_qCSI_dic_best = score_qCSI
replace score_qCSI_dic_best = 0 if score_qCSI < 6 & score_qCSI != .
replace score_qCSI_dic_best = 1 if score_qCSI >= 6 & score_qCSI != .
label variable score_qCSI_dic_best "qCSI categorized (Best cut-off >=6)"
order score_qCSI_dic_best, after(score_qCSI_dic_prop)

tab score_qCSI_dic_best mortality_status, row col

**Table summary
*           Dead      Alive			Total
*	>=6 	 754	   282			1036
*	 <6		 120       688			808
*	     	 874       970

** Sensitivity:        754/874 = 86.270023 (0.8380875 - 0.8848361)
display 754/874*100
cii proportions 874 754 

** Specificity:       688/970 = 70.927835 (0.6795812 - 0.7376989)
display 688/970*100
cii proportions 970 688

** PPV:                 754/1036 = 72.779923 (0.6995917 - 0.754706)
display 754/1036*100
cii proportions 1036 754

** NPV:                 688/808 = 85.148515 (0.8250681 - 0.8753057)
display 688/808*100
cii proportions 808 688

** LLR +: S/(1-E): 0.86270023/(1-0.70927835) = 2.967444 (2.680 - 3.285)
display 0.86270023/(1-0.70927835)

** LLR -: (1 - S)/E: (1-0.86270023)/0.70927835 = 0.19357671 (0.163 - 0.230)
display (1-0.86270023)/0.70927835

*=================================================================================
*** ISARIC 4C SCORE***

*** ROC Curve ***
roctab mortality_status score_ISARIC, binomial detail
roctab mortality_status score_ISARIC, binomial detail graph

** Youden's Index
cutpt mortality_status score_ISARIC, youden
roctab mortality_status score_ISARIC, d

** Categorized ISARIC Score (Proposed Cut-off Point > 15)
generate score_ISARIC_dic_proposed = score_ISARIC
replace score_ISARIC_dic_proposed = 0 if score_ISARIC < 15 & score_ISARIC != .
replace score_ISARIC_dic_proposed = 1 if score_ISARIC >= 15 & score_ISARIC != .
label variable score_ISARIC_dic_proposed "ISARIC categorized (Proposed cut-off >=15)"
order score_ISARIC_dic_proposed, after(score_ISARIC)

tab score_ISARIC_dic_proposed mortality_status, row col

** Table summary:
* Dead    Alive      Total
* >=15          91      13         104
* <15          586     718        1304
* Total        677     731

** Sensitivity: 91/677 = 13.44%
display 91/677
cii proportions 677 91

** Specificity: 718/731 = 98.22%
display 718/731
cii proportions 731 718

** PPV (Positive Predictive Value): 91/104 = 87.5%
display 91/104
cii proportions 104 91

** NPV (Negative Predictive Value): 718/1304 = 55.06%
display 718/1304
cii proportions 1304 718

** LLR+: S/(1-Sp): 0.1344/(1-0.9822) = 7.56
display 0.13441654/(1-0.98221614)

** LLR-: (1-S)/Sp: (1-0.1344)/0.9822 = 0.88
display (1-0.13441654)/0.98221614


** Categorized ISARIC Score (Best Cut-off Point 9)
generate score_ISARIC_dic_best = score_ISARIC
replace score_ISARIC_dic_best = 0 if score_ISARIC < 9 & score_ISARIC != .
replace score_ISARIC_dic_best = 1 if score_ISARIC >= 9 & score_ISARIC != .
label variable score_ISARIC_dic_best "ISARIC categorized (Best cut-off >=9)"
order score_ISARIC_dic_best, after(score_ISARIC)

tab score_ISARIC_dic_best mortality_status, row col

** Table summary:
* Dead    Alive      Total
* >=9          533     226         759
* <9           144     505         649
* Total        677     731

** Sensitivity:       533/677	= 0.7872969 (0.7545125 - 0.8175532)
display 533/677
cii proportions 677 533

** Specificity:      505/731 = 0.69083447 (0.6559272 - 0.7241932)
display 505/731
cii proportions 731 505

** PPV:                533/759 = 0.70223979 (0.6683083 - 0.7345909)
display 533/759
cii proportions 759 533

** NPV:                505/649 = 0.77812018 (0.7441545 - 0.8095328)
display 505/649
cii proportions 649 505

** LLR +: S/(1-E): 0.7872969/(1-0.69083447)   = 2.5465222 (2.269 - 2.858)
display 0.7872969/(1-0.69083447)

** LLR -: (1 - S)/E: (1-0.7872969)/0.69083447 = 0.307893 (0.264 - 0.359)
display (1-0.7872969)/0.69083447

*=================================================================================
*** SEIMC SCORE ***

*** ROC Curve ***
roctab mortality_status score_SEIMC, binomial detail 
roctab mortality_status score_SEIMC, binomial detail graph

** Youden's Index
cutpt mortality_status score_SEIMC, youden
roctab mortality_status score_SEIMC, d


** Categorized SEIMC Score (Proposed Cut-off Point > 9)
generate score_SEIMC_dic_proposed = score_SEIMC
replace score_SEIMC_dic_proposed = 0 if score_SEIMC < 9 & score_SEIMC != .
replace score_SEIMC_dic_proposed = 1 if score_SEIMC >= 9 & score_SEIMC != .
label variable score_SEIMC_dic_proposed "SEIMC categorized (Proposed cut-off >=9)"
order score_SEIMC_dic_proposed, after(score_SEIMC)

tab score_SEIMC_dic_proposed mortality_status, row col

** Table summary:
* Dead     Alive      Total
* >=9          416       143        559
* <9           433       800       1233
* Total        849       943

** Sensitivity: 416/849 = 49.00%
display 416/849
cii proportions 849 416

** Specificity: 800/943 = 84.84%
display 800/943
cii proportions 943 800

** PPV (Positive Predictive Value): 416/559 = 74.42%
display 416/559
cii proportions 559 416

** NPV (Negative Predictive Value): 800/1233 = 64.88%
display 800/1233
cii proportions 1233 800

** LLR+: S/(1-Sp): 0.48998822/(1-0.84835631) = 3.23
display 0.48998822/(1-0.84835631)

** LLR-: (1-S)/Sp: (1-0.48998822)/0.84835631 = 0.60
display (1-0.48998822)/0.84835631


** Categorized SEIMC Score (Best Cut-off Point 8)
generate score_SEIMC_dic_best = score_SEIMC
replace score_SEIMC_dic_best = 0 if score_SEIMC < 8 & score_SEIMC != .
replace score_SEIMC_dic_best = 1 if score_SEIMC >= 8 & score_SEIMC != .
label variable score_SEIMC_dic_best "SEIMC categorized (Best cut-off >=8)"
order score_SEIMC_dic_best, after(score_SEIMC)

tab score_SEIMC_dic_best mortality_status, row col

** Table summary:
* Dead     Alive      Total
* >=8          545       226        771
* <8           304       717       1021
* Total        849       943

** Sensitivity:       545/849	= 0.64193168 (0.6086445 - 0.6742296)
display 545/849
cii proportions 849 545

** Specificity:      717/943 = 0.76033934 (0.7317751 - 0.7872672)
display 717/943
cii proportions 943 717

** PPV:                545/771 = 0.70687419 (0.6733467 - 0.7388104)
display 545/771
cii proportions 771 545

** NPV:                717/1021 = 0.70225269 (0.6731602 - 0.7301739)
display 717/1021
cii proportions 1021 717

** LLR +: S/(1-E): 0.64193168/(1-0.76033934)   = 2.6785025 (2.365 - 3.033)
display 0.64193168/(1-0.76033934)

** LLR -: (1 - S)/E: (1-0.64193168)/0.76033934 = 0.47093226 (0.427 - 0.519)
display (1-0.64193168)/0.76033934

*=================================================================================
*** CALL SCORE ***

*** ROC Curve ***
roctab mortality_status score_CALL, binomial detail 
roctab mortality_status score_CALL, binomial detail graph

** Youden's Index
cutpt mortality_status score_CALL, youden
roctab mortality_status score_CALL, d


** Categorized CALL Score (Proposed Cut-off Point > 6)
generate score_CALL_dic_proposed = score_CALL
replace score_CALL_dic_proposed = 0 if score_CALL < 6 & score_CALL != .
replace score_CALL_dic_proposed = 1 if score_CALL >= 6 & score_CALL != .
label variable score_CALL_dic_proposed "CALL categorized (Proposed cut-off >=6)"
order score_CALL_dic_proposed, after(score_CALL)

tab score_CALL_dic_proposed mortality_status, row col

** Table summary:
* Dead    Alive      Total
* >=6         656     711        1367
* <6          13      40          53
* Total       669     751

** Sensitivity: 656/669 = 98.06%
display 656/669
cii proportions 669 656

** Specificity: 40/751 = 5.33%
display 40/751
cii proportions 751 40

** PPV (Positive Predictive Value): 656/1367 = 47.99%
display 656/1367
cii proportions 1367 656

** NPV (Negative Predictive Value): 40/53 = 75.47%
display 40/53
cii proportions 53 40

** LLR+: S/(1-Sp): 0.98056801/(1-0.05326232) = 1.04
display 0.98056801/(1-0.05326232)

** LLR-: (1-S)/Sp: (1-0.98056801)/0.05326232 = 0.36
display (1-0.98056801)/0.05326232


** Categorized CALL Score (Best Cut-off Point 11)
generate score_CALL_dic_best = score_CALL
replace score_CALL_dic_best = 0 if score_CALL < 11 & score_CALL != .
replace score_CALL_dic_best = 1 if score_CALL >= 11 & score_CALL != .
label variable score_CALL_dic_best "CALL categorized (Best cut-off >=11)"
order score_CALL_dic_best, after(score_CALL)

tab score_CALL_dic_best mortality_status, row col

** Table summary:
* Dead    Alive      Total
* >=11        343     157         500
* <11         326     594         920
* Total       669     751

** Sensitivity:       343/669 = 0.51270553 (0.4740975 - 0.5512011)
display 343/669
cii proportions 669 343

** Specificity:      594/751 = 0.79094541 (0.7600811 - 0.8195044)
display 594/751
cii proportions 751 594

** PPV:                343/500 = 0.686 (0.6433067 - 0.7264771)
display 343/500
cii proportions 500 343 

** NPV:                594/920 = 0.64565217 (0.6137731 - 0.6765951)
display 594/920
cii proportions 920 594

** LLR +: S/(1-E): 0.51270553/(1-0.79094541)   = 2.4524959 (2.095 - 2.871)
display 0.51270553/(1-0.79094541)

** LLR -: (1 - S)/E: (1-0.51270553)/0.79094541 = 0.61609115 (0.565	- 0.671)
display (1-0.51270553)/0.79094541


*========================================================================================

*** SIMULTANEOUS COMPARISON OF THE 4 SCORES ***

** Comparison of all 4 scores
roccomp mortality_status score_qCSI score_ISARIC score_SEIMC score_CALL, graph norefline summary

*** HEAD-TO-HEAD COMPARISON (Using ISARIC as Reference) ***

** Comparing ISARIC vs. qCSI
roccomp mortality_status score_ISARIC score_qCSI, graph norefline summary

** Comparing ISARIC vs. SEIMC
roccomp mortality_status score_ISARIC score_SEIMC, graph norefline summary

** Comparing ISARIC vs. CALL
roccomp mortality_status score_ISARIC score_CALL, graph norefline summary


***********************************
*** 1. q-CSI Score Calibration ***
***********************************

preserve
* 1. Generate predicted probabilities:
logistic mortality_status score_qCSI
predict phat_qCSI

* 2. Group predicted probabilities into deciles:
xtile decile_qCSI = phat_qCSI, n(10)

* 3. Collapse data to get observed and expected rates per decile:
collapse (mean) mortality_status phat_qCSI, by(decile_qCSI)
rename mortality_status obs_rate_qCSI
rename phat_qCSI exp_rate_qCSI

* 4. Plot calibration curve:
twoway (scatter obs_rate_qCSI decile_qCSI, mcolor(blue)) ///
       (line exp_rate_qCSI decile_qCSI, lcolor(red)), ///
       title("q-CSI Score Calibration") ///
       xtitle("Deciles") ytitle("Mortality Rate") ///
       xlabel(1(1)10) ylabel(0(0.1)1) ///
       legend(label(1 "Observed Prob.") label(2 "Expected Prob."))

* 5. Hosmer–Lemeshow goodness-of-fit test:
* Note: Run this before collapse in a real session, but for the script:
restore

* To get the test, we run it on the full data:
quietly logistic mortality_status score_qCSI
estat gof, group(10)

* 6. Spearman correlation:
* (Requires the collapsed data context)
preserve
collapse (mean) mortality_status phat_qCSI, by(decile_qCSI)
spearman mortality_status phat_qCSI
restore


***********************************
*** 2. ISARIC Score Calibration ***
***********************************

preserve
logistic mortality_status score_ISARIC
predict phat_ISARIC
xtile decile_ISARIC = phat_ISARIC, n(10)
collapse (mean) mortality_status phat_ISARIC, by(decile_ISARIC)

twoway (scatter mortality_status decile_ISARIC, mcolor(blue)) ///
       (line phat_ISARIC decile_ISARIC, lcolor(red)), ///
       title("ISARIC Score Calibration") ///
       xtitle("Deciles") ytitle("Mortality Rate") ///
       xlabel(1(1)10) ylabel(0(0.1)1) ///
       legend(label(1 "Observed Prob.") label(2 "Expected Prob."))
restore

quietly logistic mortality_status score_ISARIC
estat gof, group(10)


***********************************
*** 3. SEIMC Score Calibration ***
***********************************

preserve
logistic mortality_status score_SEIMC
predict phat_SEIMC
xtile decile_SEIMC = phat_SEIMC, n(10)
collapse (mean) mortality_status phat_SEIMC, by(decile_SEIMC)

twoway (scatter mortality_status decile_SEIMC, mcolor(blue)) ///
       (line phat_SEIMC decile_SEIMC, lcolor(red)), ///
       title("SEIMC Score Calibration") ///
       xtitle("Deciles") ytitle("Mortality Rate") ///
       xlabel(1(1)10) ylabel(0(0.1)1) ///
       legend(label(1 "Observed Prob.") label(2 "Expected Prob."))
restore

quietly logistic mortality_status score_SEIMC
estat gof, group(10)


***********************************
*** 4. CALL Score Calibration ***
***********************************

preserve
logistic mortality_status score_CALL
predict phat_CALL
xtile decile_CALL = phat_CALL, n(10)
collapse (mean) mortality_status phat_CALL, by(decile_CALL)

twoway (scatter mortality_status decile_CALL, mcolor(blue)) ///
       (line phat_CALL decile_CALL, lcolor(red)), ///
       title("CALL Score Calibration") ///
       xtitle("Deciles") ytitle("Mortality Rate") ///
       xlabel(1(1)10) ylabel(0(0.1)1) ///
       legend(label(1 "Observed Prob.") label(2 "Expected Prob."))
restore

quietly logistic mortality_status score_CALL
estat gof, group(10)

*===================================================================================================
**********************************************************
*** REMOVING PATIENTS WITH MISSING DATA (Complete Case Analysis) ***
**********************************************************

* Create indicator variables for available data in each score
gen info_score_ISARIC = (score_ISARIC != .)
gen info_score_SEIMC  = (score_SEIMC != .)
gen info_score_CALL   = (score_CALL != .)
gen info_score_qCSI   = (score_qCSI != .)

* Keep only patients with complete information for all four scores
drop if info_score_ISARIC == 0
drop if info_score_SEIMC == 0
drop if info_score_CALL == 0
drop if info_score_qCSI == 0

* Re-run ROC comparison with the finalized sample (N=1,074)
roccomp mortality_status score_qCSI score_ISARIC score_SEIMC score_CALL, graph norefline summary
roccomp mortality_status score_ISARIC score_qCSI, graph norefline summary
roccomp mortality_status score_ISARIC score_SEIMC, graph norefline summary
roccomp mortality_status score_ISARIC score_CALL, graph norefline summary


**********************************************************
*** NEW ANALYSES REQUESTED BY PLOS ONE: CALIBRATION SLOPE & INTERCEPT ***
**********************************************************

*** 1. q-CSI Score ***
* Generate Predicted Log-Odds (Logit):
logistic mortality_status score_qCSI
predict logodds_qCSI, xb

* Calculation of Calibration Intercept (alpha) and Slope (beta):
logistic mortality_status logodds_qCSI
logit mortality_status logodds_qCSI


*** 2. ISARIC Score ***
* Generate Predicted Log-Odds (Logit):
logistic mortality_status score_ISARIC
predict logodds_ISARIC, xb

* Calculation of Calibration Intercept (alpha) and Slope (beta):
logistic mortality_status logodds_ISARIC
logit mortality_status logodds_ISARIC


*** 3. SEIMC Score ***
* Generate Predicted Log-Odds (Logit):
logistic mortality_status score_SEIMC
predict logodds_SEIMC, xb

* Calculation of Calibration Intercept (alpha) and Slope (beta):
logistic mortality_status logodds_SEIMC
logit mortality_status logodds_SEIMC


*** 4. CALL Score ***
* Generate Predicted Log-Odds (Logit):
logistic mortality_status score_CALL
predict logodds_CALL, xb

* Calculation of Calibration Intercept (alpha) and Slope (beta):
logistic mortality_status logodds_CALL
logit mortality_status logodds_CALL


**********************************************************
*** FINAL COMPARATIVE CALIBRATION (Full Sample N=1,074) ***
**********************************************************

** A. Calibration for q-CSI
logit mortality_status logodds_qCSI if !missing(logodds_qCSI, logodds_ISARIC, logodds_SEIMC, logodds_CALL)

** B. Calibration for ISARIC-4C
logit mortality_status logodds_ISARIC if !missing(logodds_qCSI, logodds_ISARIC, logodds_SEIMC, logodds_CALL)

** C. Calibration for SEIMC
logit mortality_status logodds_SEIMC if !missing(logodds_qCSI, logodds_ISARIC, logodds_SEIMC, logodds_CALL)

** D. Calibration for CALL
logit mortality_status logodds_CALL if !missing(logodds_qCSI, logodds_ISARIC, logodds_SEIMC, logodds_CALL)


****************************************************************
*NEW EVALUATING - ATTRITION ANALYSIS AND DATA COMPLETENESS
****************************************************************
********************************************************
* 1. DATA AUDIT AND COHORT SELECTION
********************************************************

* Initial visual inspection of computed scores
browse id score_SEIMC score_ISARIC score_CALL score_qCSI

* Generate 'complete' indicator (1 = all 4 scores available, 0 = at least one missing)
generate complete = .
replace complete = 0 if score_SEIMC == .
replace complete = 0 if score_ISARIC == .
replace complete = 0 if score_CALL == .
replace complete = 0 if score_qCSI == .

* Finalize classification of the analytical cohort
tab complete, miss
replace complete = 1 if complete == .
label define comp_lab 0 "Excluded (Incomplete)" 1 "Included (Complete)"
label values complete comp_lab
tab complete

********************************************************
* 2. COMPARISON OF BASELINE CHARACTERISTICS (BIAS CHECK)
********************************************************

*** A. Age Evaluation (Normality and Variance Assumptions)
histogram age, by(complete) normal
robvar age, by(complete)

* Mean comparison using Welch's t-test (accounting for unequal variances)
ttest age, by(complete) unequal

*** B. Categorical Variables: Sex
tab sex complete, chi2 column

*** C. Non-Parametric Evaluation: Oxygen Saturation (BG)
* Distribution assessment and Median comparison (Mann-Whitney U test)
sum BG, d
ranksum BG, by(complete)
tabstat BG, by(complete) statistics(median p25 p75)

*** D. Comorbidities Profile
tab diabetes complete, chi2 column
tab hypertension complete, chi2 column

********************************************************
* 3. MISSING DATA ANALYSIS (ITEM-LEVEL DIAGNOSTIC)
********************************************************

* ISARIC-4C: Analysis of clinical and laboratory components
misstable summarize isaric_age sex_ISARIC n_comorb_isaric isaric_rr sat_ISARIC isaric_ecg isaric_urea isaric_crp

* CALL Score: Evaluation of laboratory-dependent variables (LDH/Lymphocytes)
misstable summarize comorb_CALL age_CALL linf_CALL ldh_CALL

* qCSI Score: Evaluation of clinical and respiratory parameters
misstable summarize qcsi_rr sat_qCSI oxig_qCSI

* SEIMC-V2: Evaluation of renal function (eGFR) and clinical markers
misstable summarize SEIMC_age satadj N_L eGFR dyspnea sex
